# Supplementary material for: High mitochondrial DNA levels accelerate lung adenocarcinoma progression
Source: Sci Adv. 2024 Nov 1;10(44):eadp3481. doi: 10.1126/sciadv.adp3481 (PMC11529711; doi:10.1126/sciadv.adp3481)
Supplement: Supplementary file 2 — Movies S1 to S20 [file sciadv.adp3481_movies_s1_to_s20.zip]

Archive with 20 entries (20 files):
- adp3481_movie_s1.avi
- adp3481_movie_s2.avi
- adp3481_movie_s3.avi
- adp3481_movie_s4.avi
- adp3481_movie_s5.avi
- adp3481_movie_s6.avi
- adp3481_movie_s7.avi
- adp3481_movie_s8.avi
- adp3481_movie_s9.avi
- adp3481_movie_s10.avi
- adp3481_movie_s11.avi
- adp3481_movie_s12.avi
- adp3481_movie_s13.avi
- adp3481_movie_s14.avi
- adp3481_movie_s15.avi
- adp3481_movie_s16.avi
- adp3481_movie_s17.avi
- adp3481_movie_s18.avi
- adp3481_movie_s19.avi
- adp3481_movie_s20.avi
